# Supplementary material for: The effects of ProAlgaZyme novel algae infusion on metabolic syndrome and markers of cardiovascular health
Source: Lipids Health Dis. 2007 Sep 5;6:20. doi: 10.1186/1476-511X-6-20 (PMC2034560; doi:10.1186/1476-511X-6-20)
Supplement: Additional file 1 — Individual participant data from placebo and PAZ treatment groups for parameters relating to metabolic syndrome over 10 weeks. The data provided represent the effects in 52 subjects of 10-week oral treatment with placebo or ProAlgaZyme (PAZ) on parameters relating to metabolic syndrome at T = 0, 4, 8 and 10 weeks. [file 1476-511X-6-20-S1.xls]

## Sheet: PAZ vs Placebo
	1-30 - Placebo
	31 onwards - PAZ
	T=0; 4; 8; 10 weeks
		Subject	Weight (kg)	Height (m)	BMI (kg/m2)	Fasting glucose (mg/dL)	Blood Pressure		Triglyc (mg/dL)	Total Chol (mg/dL)	HDL-C (mg/dL)	LDL-C (mg/dL)	CRP (mg/L)	RBC Sed (mm/h)	% Body fat	TNF-alpha (pg/ml)	IL-6 (pg/ml)	Insulin (µIU/ml)
							Sys	Dias
TREATMENT: Placebo
	0	MS1	78.4	1.57	31.8066	98.6	140	76	167	208.6	36.5	138.7	8.4	16	38.6	8.4	15.4	12.3
	4		77.8		31.5631	99.8	134	75	178	204.3	34.3	134.4	12.2	14	38.8	8.2	14.4
	8		78.4		31.8066	97.6	138	75	177	210.8	38.9	136.5	6.5	16	38.2	7.9	14.8	11.8
	10		77.3		31.3603	98.3			170	204.9	35.3		6.4	15	38.1	8.1	14.9	12.4
	0	MS2	107.6	1.68	38.1236	97.2	173	88	158	210.2	29.4	149.2	10.4	12	40.5	6.3	12.6	23.1
	4		106.9		37.8756	98.4	170	79	172	208.5	31.6	142.5	10	14	40.5	5.9	9.8
	8		105.3		37.3087	92.1	162	76	170	194.5	32.8	127.7	9.4	14	40.3	6.4	13.3	19.7
	10		104.6		37.0607	90.8				192.3	30.2		9	14	40.2	6.6	13.6	18.9
	0	MS3	87.4	1.67	31.3385	103.5	145	80	169	208.3	34.7	139.8	9.7	15	43.2	9.2	9.4	12.4
	4		87.6		31.4102	108.4	151	68	171	203.6	36.5	132.9	8.9	16	43.1	9.5	10.7
	8		86.9		31.1592	110.3	159	68	156	206.3	33.7	141.4	10	18	42.8	9	11	15.2
	10		87.3		31.3027	107.7				198.6	31.8		8.4	16	43.1	8.6	9.8	16.5
	0	MS4	77.5	1.57	31.4414	87.8	170	89	164	196.3	40.2	123.3	8.9	12	40.4	10.4	13.3	9.6
	4		76.8		31.1575	90.4	162	79	166	197.4	39.4	124.8	9.2	11	41	11	12.7
	8		77.1		31.2792	91.6	159	70	162	196.5	40.3	123.8	8.7	13	40.6	11.2	12.6	11.1
	10		78.2		31.7254	89.9				189.3	39.6		8.6	15	40.1	10.6	12.8	10.2
	0	MS5	78.4	1.56	32.2156	110.6	168	69	145	201.4	39.5	132.9	10.3	15	45.1	7.8	10.2	18.4
	4		78.3		32.1746	108.5	164	67	156	204.5	37.8	135.5	9.5	8	45	8.2	9.8
	8		78.3		32.1746	112.1	161	67	170	202.3	36.4	131.9	9.6	16	44.8	7.9	11	16.8
	10		77.5		31.8458	105.8				196.1	30.5		10	15	44.9	9.3	10.5	19.2
	0	MS6	86.9	1.65	31.9192	99.3	170	72	185	187.9	35.3	115.6	8.9	13	39.4	11.3	9.3	10.4
	4		86.7		31.8457	89.8	171	68	176	201.1	37.2	128.7	9.7	12	40.2	13	9.6
	8		86.6		31.809	90.4	165	64	167	194.5	26.9	134.2	8.6	14	39.7	11.6
	10		87.1		31.9927	89.7				196.3	34.1		9.2	14	39.4	9.8	9.8
	0	MS7	75.4	1.56	30.9829	90.5	152	69	146	189.5	43.1	117.2	7.8	11	38.6	10.5	12.3	6.1
	4		75.4		30.9829	96.3	151	60	162	190.6	40.5	117.7	9	13	38.3	11.3	11.3
	8		75.5		31.024	98.4	148	66	173	184.6	39.6	110.4	8.3	12	37.9	10.8	12.6
	10		75.7		31.1062	97.2				187.2	37.2		8.7	13	38.4	11.4	12.4
	0	MS8	87.8	1.67	31.4819	102.3	168	78	164	190.3	40.2	117.3	8.9	18	42.4	14.6	10.1	10.4
	4		87.7		31.4461	101.6	172	74	165	202.3	38.5	130.8	9.7	14	43.1	12.2	10.6
	8		88		31.5537	102.3	170	70	161	184.5	40.1	112.2	10.4	15	42.4	6.3	9.5	12.6
	10		87.3		31.3027	98.7				192.4	38.5		9.8	16	42.5	13.4	10.2	13.2
	0	MS9	86.3	1.63	32.4815	105.4	169	80	155	204.3	38.5	134.8	12.2	12	44.7	15.3	9.8	5.8
	4		86.5		32.5567	110.1	170	83	147	190.5	39.3	121.8	11.5	13	44.3	16.3	9.7
	8		86.4		32.5191	98.7	168	80	136	194.2	40.5	126.5	10.9	12	43.6	15.9	10.1	10.2
	10		85.9		32.3309	104.3				188.6	39.1		11.4	12	44.2	14.6	9.7	13.1
	0	MS10	80.4	1.59	31.8025	89.4	170	70	167	187.6	41.1	113.1	13.4	15	40.5	16.3	10.4	4.3
	4		80.2		31.7234	90.2	169	68	158	189.3	39.6	118.1	12.6	15	41	20.1	11
	8		79.6		31.4861	87.6	171	72	166	190.4	40.2	117	12.6	13	40.7	13.5	10.6	6.2
	10		80.1		31.6839	92.2				190.1	36.3		14.6	14	41.3	14	10.3	7.1
	0	MS11	89.2	1.65	32.764	98.6	178	67	145	201.3	39.4	132.9	12.8	14	47.8	10.5	11.6	28.7
	4		89.2		32.764	90.4	177	66	156	210.4	38.3	140.9	11.9	11	47.2	12.6	11.1
	8		89.4		32.8375	94.1	177	67	149	208.6	40.5	138.3	11.5	13	47	15.2	10.9	23.6
	10		87.8		32.2498	97.3				200.6	32.4		13.1	14	46.5	10.6	10.4	20.4
	0	MS12	92	1.68	32.5964	98.5	164	72	164	194.6	40.6	121.2	12.4	15	48.4	9.3	9.6	26.3
	4		91.9		32.5609	97.6	171	70	166	189.5	39.2	117.1	11.9	14	47.9	10.2	10.4
	8		92		32.5964	94.7	169	71	158	193.6	43.6	118.4	12.2	14	48.1	13.5		22.5
	10		91.6		32.4546	96.5				189.2	38.2		12.8	14	48	14.1	10.7	23.4
	0	MS13	83.6	1.66	30.3382	89.4	159	70	159	201.4	40	129.6	10.8	16	44.1	10.1	8.4	33.4
	4		83.7		30.3745	90.1	160	69	149	203.8	39.8	134.2	10.4	13	44.4	9.2	9.2
	8		83.2		30.1931	90.1	161	69	162	199.6	40.3	126.9	10.2	15	43.9	7.6	8.7	32.4
	10		83.2		30.1931	91.2				188.5	42.1		10.3	13	44	10.3	9.1	25.9
	0	MS14	88.3	1.66	32.0438	94.6	158	70	169	204.2	38.6	131.8	11.6	15	39.7	11.4	11.6	22.6
	4		88.4		32.0801	102.4	155	68	167	205.6	43.8	128.4	12.1	14	39.6	15.2	10.7
	8		88.1		31.9713	90.5	156	69	167	203.8	43.1	127.3	10.9	12	40.1	11	11.2	21.4
	10		88.2		32.0075	99.3				198.4	39.7		12.1	14	39.4	12.1	9.4	23.4
	0	MS15	88.9	1.68	31.498	88.4	151	70	158	210.4	45.6	133.2	12.4	16	40.2	9.6	17.4	19.4
	4		88.9		31.498	90.3	150	71	163	208.6	40.4	135.6	11.8	15	39.6	10.4	16.2
	8					86.7	144	69	158	209.8	43.1	135.1	10.5	15	40.2	11.6	16.8	18.6
	10		88.7		31.4272	90.5				208.3	40.5		9.9	15	40.3	9.8	16.5	16.8
	0	MS16	80.4	1.56	33.0375	112.5	138	56	174	212.5	40.8	136.9	13.5	15	41	7.8	10.4	28.9
	4		80.8		33.2018	108.9	140	60	163	208.3	41.4	134.3	14.2	14	41.2	10	10.3
	8		80.5		33.0786	105.3	137	58	158	204.5	42.2	130.7	13.6	15	40.6	13.1	11	27.3
	10		80.9		33.2429	104.1				200.1	38.8		10.4	14	41	8.6	9.8	26.1
	0	MS17	97.6	1.68	34.5805	101.4	164	86	177	206.7	42.3	129	12.2	16	43.7	9.4	9.7	32.4
	4		97.8		34.6514	98.9	158	81	168	204.8	40.5	130.7	12.1	16	42.9	9.3	10.1
	8					100.2	155	84	172	210.3	39.6	136.3	11.8	14	43.1	10.7	10.4	30.1
	10		96.5		34.1908	102.5				203.2	40.1		9.2	15	43	10.2	9.8	28.4
	0	MS18	80.9	1.65	29.7153	113.6	153	78	159	206.1	44.2	130.1	10.7	15	39.8	11.2	18.7	25.3
	4		80.8		29.6786	109.8	160	79	163	204.5	40.8	131.1	11.3	14	39.8	12.4	18.2
	8		81		29.7521	112	159	80	168	206.1	39.6	132.9	10.8	16	40.1	14.6	17.5	21.2
	10					110.6				198.5	38.6		10.1	15	40.2	11.8	18.2	22.3
	0	MS19	88.4	1.67	31.6971	90.4	149	68	161	207.3	34.9	140.2	12.1	15	42.7	9.7	11.4	30.1
	4		87.9		31.5178	93.6	145	70	158	210.4	38.6	140.2	12	16	42.3	10.7	12.3
	8		88.3		31.6612	91.5	148	69	170	209.2	40.2	135	11.8	16	42	9.8	11.7	24.5
	10		88.2		31.6254	94.1				210.1	40.1		9.6	14	43	9.4	11.3	23.9
	0	MS20	89.4	1.7	30.9343	99.4	130	65	166	213.1	29.9	150	11.4	16	46.8	12.3	17.5	25.4
	4					98.2	128	64	167	208.9	29.6	145.9	12.2	19	45.2	12.6	17.2
	8					101.1	124	63	159	210.3	30.4	148.1	10.9	18	44.9			23.6
	10		88.6		30.6574	99.6				204.6	35.2		10.2	17	45.3	11.6	16.9	24.2
	0	MS21	93.8	1.68	33.2341	120.2	172	81	167	206.2	34.8	138	11.6	18	49.4	14.6	18.3	30.1
	4		93.7		33.1987	104.3	168	80	136	204.8	32.6	145	10.9	12	48.8	16.1	17.7
	8		93.6		33.1633	98.6	164	81	158	213.4	33.7	148.1	10.8	14	49.6	12.6	18	27.8
	10		94.1		33.3404	108.3				199.1	30.9		8.4	13	49.5	13.3	17.3	25.7
	0	MS22	94	1.74	31.0477	98.3	159	73	189	220.3	38.5	144	12.4	15	43.1	15.1	20.1	20.7
	4		93.9		31.0147	105.2	161	70	178	219.2	39.5	144.1	13.2	11	44.1	14.3	21.2
	8		93.9		31.0147	112	158	72	178	217.5	33.6	148.3	12.3	12	42.7	13.1	19.8	18.9
	10		93.5		30.8825	112.2				215.4	31.8		10.6	13	42.2	14	19.8	19.1
	0	MS23	83.8	1.66	30.4108	97.6	139	68	194	198.3	40.2	119.3	13.5	12	39.5	11.3	13.7	32.3
	4		82.5		29.939	99.5	148	66	178	195.5	38.9	121	12.6	12	39.5	10.7	14.1
	8		82		29.7576	102.1	151	71	183	189.2	36.2	116.4	11.8	14	39.2	9.8	13.9	28.9
	10		82.6		29.9753	100.1				192.3	33.5		14.1	13	39	11.1	14	27.1
	0	MS24	80.6	1.65	29.6051	104.4	156	70	169	187.3	40.1	113.4	13.5	13	38.6	10.4	15.1	20.8
	4		78.7		28.9073	102.5	166	68	173	175.9	36.7	104.6	13.2	12	37.8	9.9	16.4
	8		79.2		29.0909	110	154	69	165	182.3	35.3	114	12.8	13	38.1	8.7	17.3	15.6
	10		78.6		28.8705	106.2					30.1		12.8	13	37.8	10	15.2	14.8
	0	MS25	91.4	1.68	32.3838	108.2	165	75	173	179.4	34.8	110	10.6	14	40.5	9.8	9	28.9
	4		92		32.5964	110.4	160	73	181	167.2	33.3	97.7	10.5	15	40.1	9.8	12.6
	8		91.5		32.4192	111.4				170.6	29.5		9.5		40.3	10.1	8.9	23.6
	10														40.3	10.4	9.6	25.9
	0	MS26	84.5	1.66	30.6648	98.8	159	67	165	204.5	36.1	135.4	11.3	13	39.8	10.7	11.3	18.7
	4		84.3		30.5922	89.5	154	71	148	203.6	30.4	143.6	10.2	12	39.6	10.2	12.2
	8		84.6		30.7011	82.7	160	70	143	210.2	38.2	143.4	11.2	11	39.4	9.8	11.6	19.4
	10		83.7		30.3745	90.6				208.6	36.2			12	39.1	9.7	11.9	20.2
	0	MS27	77	1.6	30.0781	87.4	158	67	178	202.5	38.2	128.7	13.5	14	37.9	13.8	15.5	30.6
	4		76.6		29.9219	65.3	161	70	179	195.3	29.9	129.6	12.8	12	37.8	13.2	14.7
	8		76.9		30.0391	78.8	159	67	184	194.5	30.4	127.3	13.2	12	38	13	15.8	34.8
	10		76.4		29.8438	80.3				198.4	28.7		12.6	13	37.7	12.8	16.1	40.1
	0	MS28	86	1.68	30.4705	78.9	154	70	186	234.6	43.8	153.6	13.4	13	40.2	10.3	9.7	33.2
	4		86.2		30.5414	89.6	155	69	184	220.3	42.5	141	12.6	12	40.8	9.8	10.5
	8		86.1		30.506	90.5	149	69	177	218.5	40.6	142.5	12.2	12	40.3	10.4	9.8	38.3
	10		85.7		30.3642	83.4				215.6	36.5		12.8	16	40.1	10	10.1	32.9
	0	MS29	87.5	1.6	34.1797	121.3	164	70	187	208.2	34.7	136.1	11.8	12	41.3	11.2	17.3	32.4
	4		86.8		33.9062	119.4	172	69		210.1	36.9		12.3	11	41	10.5	14.8
	8		86.3		33.7109	120.3	166	68		204.3	33.2		12.1	11	40.8	9.7	16.8	40.1
	10		87.1		34.0234									13	40.5	10.1	17.1	37.8
	0	MS30	84.8	1.66	30.7737	78.9	156	66	165	220.1	38.5	148.6	10.4	15	38.4	9.8	10.3	28.1
	4		84.5		30.6648	89.2	160	60	170		39.2		9.6	12	38.2	10.2	10.4
	8		83.9		30.4471	73.4				215.4	40.5		9.5	12	38.4	9.9	12.1	29.6
	10														38.2	9.7	11.3	27.4
Placebo MS1-30			Weight (kg)	Height (m)	BMI (kg/m2)	Fasting glucose (mg/dL)	Blood Pressure		Triglyc (mg/dL)	Total Chol (mg/dL)	HDL-C (mg/dL)	LDL-C (mg/dL)	CRP (mg/L)	RBC Sed (mm/h)	% Body fat	TNF-alpha (pg/ml)	IL-6 (pg/ml)	Insulin (µIU/ml)
							Sys	Dias
	Mean T=0		86.5931	1.64655	31.9162	99.2414	158.379	72.8621	167.138	203.479	38.4931	131.559	11.2862	14.3793	42.0138	10.8483	12.5483	21.7414
	Mean T=4		86.2821		31.8723	99.4241	158.69	70.5172	164.964	201.554	37.831	130.467	11.2862	13.2759	41.9069	11.3724	12.5931
	Mean T=8		85.6038		31.7316	98.2172	156.778	70.6296	163.962	201.234	37.6828	130.896	10.7379	13.9286	41.7172	10.775	12.7654	21.8889
	Mean T=10		86.1538		31.8304	98.5038			170	198.732	36.05		10.5	14.1481	41.7103	10.8	12.4966	21.3444
	High T=0		107.6	1.74	38.1236	121.3	178	89	194	234.6	45.6	153.6	13.5	18	49.4	16.3	20.1	33.4
	Low T=0		75.4	1.56	29.6051	78.9	130	56	145	179.4	29.4	110	7.8	11	38.4	6.3	8.4	4.3
	High T=10		104.6		37.0607	112.2			170	215.6	42.1		14.6	17	49.5	14.6	19.8	37.8
	Low T=10		75.7		28.8705	83.4			170	187.2	30.1		6.4	12	37.8	6.6	9.1	7.1
Unit change at T=4			-0.310961		-0.0543856	-1.01481	0.464286	-2.03571	-1.96296	-0.876923	-1.07037	0.196296	0.0307692	-1.14286	-0.106667	0.486667	0.0166667
% change at T=4			-0.00359105		-0.00170196	-0.0103124	0.00293454	-0.0279549	-0.0117778	-0.00429508	-0.0276159	0.00149329	0.00269633	-0.079602	-0.00254716	0.044458	0.00131787
Unit change at T=8			-0.989257		-0.186215	-1.2963	-1.35714	-2.32143	-1.96296	-1.95	-0.981481	-0.688889	-0.553846	-0.428571	-0.283333	-0.0949425	0.231111	-0.671429
% change at T=8			-0.0124941		-0.00582749	-0.0131728	-0.00857788	-0.0318784	-0.0117778	-0.0095509	-0.0253225	-0.00524062	-0.0485339	-0.0298507	-0.0067659	-0.00867319	0.0182745	-0.0291654
Unit change at T=10			-0.544444		-0.197774	-0.577778				-5.45	-2.98148		-0.830769	-0.25	-0.3	-0.08	-0.03	-1.00714
% Change at T=10			-0.00630604		-0.00618923	-0.00587128				-0.0266935	-0.0769231		-0.0728008	-0.0174129	-0.00716389	-0.00730816	-0.00237217	-0.0437481
	1-30 - Placebo
	31 onwards - PAZ
	T=0; 4; 8; 10 weeks
		Subject	Weight (kg)	Height (m)	BMI (kg/m2)	Fasting glucose (mg/dL)	Blood Pressure		Triglyc (mg/dL)	Total Chol (mg/dL)	HDL-C (mg/dL)	LDL-C (mg/dL)	CRP (mg/L)	RBC Sed (mm/h)	% Body fat	TNF-alpha (pg/ml)	IL-6 (pg/ml)	Insulin (µIU/ml)
							Sys	Dias
TREATMENT: ProAlgaZyme (PAZ)
	0	MS31	80.4	1.61	31.0173	90.8	154	58	167	198.6	40.5	124.7	11.6	16	38.6	12.2	18.7	29.5
	4		81		31.2488	98.6	150	59	173	189.5	39.6	115.3	10.4	12	39	12.6	15.3
	8		78.6		30.3229	89.4	146	55	168	167.4	38.9	94.9	10.5	11	39.3	11.5	13.2	30.3
	10		79.5		30.6701	86.8				146.5	48.9		5.4	11	39	12.3	11.6	27.2
	0	MS32	86.3	1.68	30.5768	98.5	150	70	176	202.1	34.8	132.1	12.3	15	40	10.4	11.4	30.1
	4		86		30.4705	90.2	144	58	174	167.3	39.2	93.3	11.2	13	39.8	9.7	7.9
	8		82.7		29.3013	83.4	139	58	168	138.4	36.4	68.4	10.6	13	35.9	8.6	8.4	22.1
	10		78.3		27.7423	92.5				101.5	58.6		6.1	12	34.9	7.8	8.3	17.4
	0	MS33	98.5	1.72	33.295	112.5	140	63	167	206.5	36.7	136.4	9.4	15	45.2	9.2	16.7	10.9
	4		98.1		33.1598	89.6	130	55	158	194.5	42.2	120.7	8.7	13	45.6	10.4	14.4
	8		96.3		32.5514	87.1	126	54	155	166.3	38.5	96.8	8.3	9	45.1	9.3	12.2	13.5
	10		95.8		32.3824	88.6				159.8	49.5		4.2	10	43.2	9.6	11.6	12.6
	0	MS34	87.8	1.65	32.2498	87.9	170	85	174	207.6	35.2	137.6	10.4	14	39.7	8.7	9.8	12.6
	4		85.2		31.2948	90.2	158	75	168	167.8	36.1	98.1	11.2	9	38.2	8.9	5.3
	8		83.5		30.6703	85.6	160	68	154	143.4	34.8	77.8	9.8	9	37.5	10.4	6	17.4
	10		83.7		30.7438	85.4				119.5	56.8		4.7	9	37.7	8.8	5.4	22.2
	0	MS35	87.4	1.7	30.2422	78.9	143	69	173	207.3	40.1	132.6	11.6	15	38.5	10.1	11.2	15.8
	4		87.3		30.2076	90.4	144	70	167	166.7	39.5	93.8	10.8	17	38.4	9.4	8.7
	8		87		30.1038	65.8	141	64	151	158.3	41.3	86.8	10.6	15	38.7	9.8	7.4	17.8
	10		86.3		29.8616	63.2				126.4	50.4		3.5	14	38.2	9.7	7	18.9
	0	MS36	90.4	1.74	29.8586	124.6	153	60	134	210.2	38.9	144.5	12.3	16	41.2	11.3	15.7	28.2
	4		87.9		29.0329	90.5	148	58	106	189.6	40.2	128.2	10.4	12	40.8	10.4	15.1
	8		86.2		28.4714	87.8	140	56	114	172.4	40.5	109.1	11.2	10	40.6	11	13.5	27.1
	10		86.1		28.4384	70.1				128.6	45.1		8.7	9	40.1	10.3	12.4	23.6
	0	MS37	94.3	1.75	30.7918	90.5	144	68	171	208.9	29.8	144.9	13.6	17	42.3	9.6	10.4	22.7
	4		92.8		30.302	87	136	64	134	187.6	34.3	126.5	12.2	15	40.5	10.3	8.9
	8		92.3		30.1388	68.5	139	63	142	156.9	35.2	93.3	12	17	39.8	9.6	8.8	18.9
	10		90.4		29.5184	59.8				167.4	60.2		5.1	14	39.3	10.2	8.2	19.2
	0	MS38	78.8	1.67	28.2549	90.3	138	62	126	179.4	38.7	115.5	11.3	15	39.1	10.4	15.2	28.6
	4		75.7		27.1433	86.2	130	60	122	168.2	35.3	108.5	10.4	14	37.2	9.6	9.8
	8		73.2		26.2469	80.5	129	55	125	163.6	39.8	98.8	10.2	15	36.4	10.1	8.6	22.4
	10		71.8		25.7449	76.5				139.5	54.1		4.3	12	35.2	9.5	8.7	30.1
	0	MS39	82.6	1.62	31.4739	115.3	156	62	187	204.5	35.6	131.5	9.6	13	38.2	9.7	10.6	29.5
	4		82.1		31.2833	90.8	160	59	170	189.3	33.4	121.9	10.2	12	38.1	9.7	9.2
	8		80.4		30.6356	87.5	145	55	168	180.1	32.1	114.4	8.5	15	35.2	10.3	9.4	27.6
	10		79.5		30.2926	78.2				149.3	58.9		5	14	34.6	10.4	9	23.8
	0	MS40	88.9	1.65	32.6538	108.6	158	67	190	201.2	38.5	124.7	10.3	16	40.1	11.3	16.2	22.3
	4		88.8		32.6171	112.3	148	70	156	189.5	45.3	113	9.4	14	39.4	9.8	14.4
	8		84.5		31.0376	121.4	146	68	143	185.2	40.8	115.8	8.6	11	36.7	10.4	14.6	28.1
	10		85.5		31.405	90.6				130.4	41.2		3.1	11	36.6	10.8	13.9	40
	0	MS41	93	1.71	31.8047	104.3	155	65	183	220.3	38.5	145.2	9.5	15	42.3	9.3	10.8	27.6
	4		90.3		30.8813	90.5	150	68	185	160.8	37.9	85.9	9.7	15		10.2	9.1
	8					87.8	148	68	164	143.1	38.5	71.8	8.6	16		8.7	8.7	22.6
	10		90.2		30.8471	84.1				136.8	40.5		4.2	13		7.9	9.1	28.2
	0	MS42	74.3	1.58	29.7629	78.8	153	66	149	203.2	35.3	138.1	11.2	14	40.1	8.1	9.4	22.3
	4		72.8		29.162	67.4	144	67	153	167.5	39.2	97.7	10.9	13	39.4	10.2	6.3
	8		68.4		27.3995	70.1	142	66	148	156.4	40.8	86	9.4	13	36.2	10.1	6	25.1
	10		69.1		27.6799	70.2				137.5	60.1		8.6	12	36.1	9.5	6.6	23.6
	0	MS43	84.6	1.65	31.0744	90.4	160	70	178	201.4	36.5	129.3	8.9	12	38.6	9.4	11.3	28.5
	4		80.3		29.4949	98	154	69	160	187.6	39	116.6	9.1	10	38.4	10.1	8.9
	8					83.5	150	68	153	147.9	42.1	75.2	10.4	11	37.2	8.7	9	27.4
	10		80.5		29.5684					150.6	48.5		4.1	10	36.4	9.9	8.8	30.1
	0	MS44	84.4	1.67	30.2628	107.4	166	74	154	189.3	37.8	120.7	12.2	13	39.5	11	15.6	19.8
	4		81.5		29.223	99.2	154	70	148	178.2	39	109.6	10.5	12	37.3	10.8	8.8
	8		79.6		28.5417	90.5	146	69	118	158.2	41.2	93.4	8.6	12	37.2	11.3	7.6	22.1
	10		79.5		28.5059	87.1				138.5	55.1		0	11	37.3	11.5	7.8	23.5
	0	MS45	84.5	1.68	29.9391	98.3	158	68	158	179.3	38.6	109.1	11.3	13	41.2	9.7	8.4	20.2
	4		83		29.4076	90.5	136	57	154	148.6	38.5	79.3	9.4	10	40.3	10.6	7
	8		81.5		28.8761	90.4	134	55	155	150.8	37.9	81.9	8.9	8	40.6	9.8	8.6	23.1
	10		80.4		28.4864	88.6				127.2	50.2		4.1	9	40.2	10	8.7	22.1
	0	MS46	82.4	1.63	31.0136	89.3	136	68	178	206.2	40.1	130.5	10.6	14	38.5	8.8	9.7	21.3
	4		80.1		30.1479	87.1	129	66	174	210.1	45.6	129.7	9.8	15	37.5	11.1	8.8
	8		77.6		29.207	68.4	135	58	148	98.7	48.4	20.7	8.7	12	37.1	10.6	8.6	21.4
	10		76.5		28.793	65.9				87.9	52.3		5.5	11	35.6	9.5	8.7	24.5
	0	MS47	89.6	1.63	33.7235	104.5	141	67	189	203.5	38.2	127.5	9.3	14	40.4	10.4	10.3	23.1
	4		85.7		32.2556	110.1	133	70	153	189.4	40.4	118.4	8.9	12	40.6	9.6	10.7
	8		84.6		31.8416	90.1	134	63	148	167.3	41.3	96.4	8.7	13	38.5	10.1	9.3	27.7
	10		84.6		31.8416	94.3				130.2	49.8		3.1	12	38.2	9.7	9	28.4
	0	MS48	90.6	1.72	30.6247	98.7	161	78	149	204.5	38.6	136.1	10.2	12	44.1	15.6	21.7	29.4
	4		89.5		30.2528	99.2	149	69	145	203.2	39.4	134.8	9.7	12	42.4	13.6	15.8
	8		89.2		30.1514	80.4	141	60	142	203.5	37.9	137.2	8.6	11	41.8	12.2	14.8	30.1
	10		87.4		29.543	87.8				147.8	50.5		6.7	11	41	9.7	14.1	29.5
	0	MS49	87.3	1.68	30.9311	92.6	151	70	178	197.8	34.5	127.7	9.5	14	39.4	14.3	19.6	22.6
	4		87.2		30.8957	90.5	140	65	165	159	38.6	87.4	8.6	15	38.7	13.5	18.9
	8		86.4		30.6122	97.3	138	65	156	148.3	40.2	76.9	8.2	10	38.2	14.7	17.2	25.1
	10		86.1		30.506	90.1				100.5	53.1		6.1	10	37.5	13.8	17.4	23.5
	0	MS50	79.6	1.65	29.2378	78.4	140	73	148	198.9	32.4	136.9	10.8	13	37.2	11.5	16.7	27.1
	4		78.3		28.7603	70.5	143	69	145	180.2	36.7	114.5	9.3	12	38.1	12.7	15.9
	8		76.6		28.1359	71.4	139	60	159	176.4	40.8	103.8	8.6	12	36.4	13	16	26.8
	10		74.5		27.3646	67.2				180.6	49.5		2.1	11	35.6	10.1	16.1	27.2
	0	MS51	91.3	1.62	34.7889	124.2	177	71	189	213.5	38.5	137.2	12.4	15	39.4	18.4	27.1	22.8
	4		89		33.9125	102.1	167	65	158	178.9	42.6	104.7	10.5	9	37.8	18.5	19.4
	8		86.3		32.8837	96.5	158	66	149	162.4	41.4	91.2	10.2	8	36.8	13.7	18.7	23.4
	10		86.2		32.8456	87.5				153.4	58.6		3.2	9	36.7	15.2	18.6	24.5
	0	MS52	90.4	1.7	31.2803	98.7	145	78	177	198.4	36.7	126.3	9.9	12	41.6	17.4	20.4	21.6
	4		87.6		30.3114	86.3	140	60	163	187.3	39.2	115.5	9.8	13	39.8	14.8	21
	8		84.4		29.2042	78.5	146	58	154	177.2	41.8	104.6	10.1	11	38.6	16.6	17.8	27.4
	10		83.6		28.9273	70.1				156.3	60.7		4.1	11	37.9	16.3	16.2	24.5
ProAlgaZyme MS31-52			Weight (kg)	Height (m)	BMI (kg/m2)	Fasting glucose (mg/dL)	Blood Pressure		Triglyc (mg/dL)	Total Chol (mg/dL)	HDL-C (mg/dL)	LDL-C (mg/dL)	CRP (mg/L)	RBC Sed (mm/h)	% Body fat	TNF-alpha (pg/ml)	IL-6 (pg/ml)	Insulin (µIU/ml)
							Sys	Dias
	Mean T=0		86.7	1.66864	31.1299	98.719	152.227	68.7273	167.955	201.936	37.0227	131.323	10.8273	14.2273	40.1381	11.2182	14.4045	23.4773
	Mean T=4		85.0091		30.5212	91.3905	144.864	64.6818	155.955	180.036	39.1455	109.7	10.05	12.6818	39.3952	11.2045	11.8
	Mean T=8		82.965		29.8167	84.6857	141.909	61.4545	149.182	160.1	39.5727	90.6909	9.51364	11.9091	38.2762	10.9318	11.1091	23.9727
	Mean T=10		82.5227		29.6231	80.219				137.1	52.3909		4.63182	11.1818	37.681	10.5682	10.7818	24.7545
	High T=0		98.5	1.75	34.7889	124.6	177	85	190	220.3	40.5	145.2	13.6	17	45.2	18.4	27.1	30.1
	Low T=0		74.3	1.58	28.2549	78.4	136	58	126	179.3	29.8	109.1	8.9	12	37.2	8.1	8.4	10.9
	High T=10		95.8		32.8456	94.3	160	69	168	180.6	60.7	137.2	8.7	14	43.2	16.3	18.6	40
	Low T=10		69.1		25.7449	59.8	126	54	114	87.9	40.5	20.7	0	9	34.6	7.8	5.4	12.6
Unit change at T=4			-1.69091		-0.608749	-7.32857	-7.36364	-4.04545	-12	-21.9	2.12273	-21.6227	-0.777273	-1.54545	-0.742857	-0.0136364	-2.60455
% change at T=4			-0.019503		-0.0195551	-0.0742367	-0.0483726	-0.0588624	-0.0714479	-0.10845	0.0573358	-0.164653	-0.0717884	-0.108626	-0.0185075	-0.00121556	-0.180814
Unit change at T=8			-3.735		-1.31323	-14.0333	-10.3182	-7.27273	-18.7727	-41.8364	2.55	-40.6318	-1.31364	-2.31818	-1.8619	-0.286364	-3.29545	0.495455
% change at T=8			-0.0430796		-0.0421856	-0.142154	-0.0677814	-0.10582	-0.111773	-0.207176	0.0688766	-0.309404	-0.121327	-0.162939	-0.0463875	-0.0255267	-0.228779	0.0211036
Unit change at T=10			-4.17727		-1.50681	-18.5				-64.8364	15.3682		-6.19545	-3.04545	-2.45714	-0.65	-3.62273	1.27727
% change at T=10			-0.0481808		-0.0484038	-0.187401				-0.321073	0.415101		-0.572208	-0.214058	-0.0612172	-0.0579417	-0.251499	0.0544046
